# Supplementary material for: A cytokine receptor-masked IL2 prodrug selectively activates tumor-infiltrating lymphocytes for potent antitumor therapy
Source: Nat Commun. 2021 May 13;12:2768. doi: 10.1038/s41467-021-22980-w (PMC8119481; doi:10.1038/s41467-021-22980-w)
Supplement: Supplementary file 3 — Source Data [file 41467_2021_22980_MOESM3_ESM.xlsx]

## Sheet: Figure 1
Construct		IL-2 Reporter								MC38 Tumor Reduction
		IL2 Added (ng)	SumIL2-Fc/Fc control OD			Construct IL-2 OD				Days post tumor inoculation	PBS control - Tumor Volume										Construct - Tumor Volume
SumIL2-Fc/Fc		200	0.733	0.82	0.727					0	0	0	0	0	0	0	0	0	0	0	0	0	0	0	0	0	0	0
		20	0.711	0.796	0.773					9	46.08	45.5	79.8	133.875	71.4	87.04	88.2	68.076	74.655	112.875	56.94	66.576	77.6475	82.875	98.604	73.26	80.852	82.875
		2	0.475	0.597	0.588					12	89.28	8	117.895	176	93.248	148.2	117.572	107.8	88.66	168.168	43.55	67.89	47.52	83.07	113.4	63.24	71.253	81.77
		0.2	0.209	0.322	0.333					15	119.7	0	254.184	263.12	115.128	144	186.447	116.298	105.57	229.32	42.612	56.658	44.226	75.922	107.1	49	81.405	81.84
		0.02	0.133	0.137	0.137					20	145.197	0	398.475	336	172	253.935	270	122.36	121.737	346.92	20	12	15	27	91.12	25.714	37.674	36.936
		0.002	0.085	0.088	0.082					23	198.727	0	562.32	459.244	240.12	355.32	438.48	143.264	199.98	477.9	2	0	0	4.5	63.104	37.1	42.432	4.5
										27	425.5							228.072	315.827	639.744	0	0	0	0	92.796	55.08	41.25	0
RB-Fc/SumIL2-Fc		2000				0.563	0.572	0.549		0	0	0	0	0	0	0	0	0	0		0	0	0	0
		200	0.733	0.82	0.727	0.636	0.638	0.561		8	43.68	52.693	59.76	51	58	71.04	76.8	96.492	133.2		60.9	63.18	79.464	81.6075
		20	0.711	0.796	0.773	0.38	0.348	0.284		11	51.0125	64.974	61.49	85.6975	76.545	63.9	56.8215	161.7	141.036		80.91	81.9	116.352	103.397
		2	0.475	0.597	0.588	0.114	0.117	0.121		14	84.816	73.458	93.852	152.653	59.85	93.6	99.636	293.25	182.105		103.2	87.932	273.35	145.18
		0.2	0.209	0.322	0.333	0.119	0.12	0.108		17	56.064	48.16	98.728	212.695	89.76	60.48	39	289.988	173.25		40.425	86.45	311.19	145.6
		0.02	0.133	0.137	0.137	0.081	0.102	0.105		22	64.1625	44.52	103.984	289.433	77.91	39.432	37.8125	416.64	147.42		74.385	127.205	245.693	111.69
		0.002	0.085	0.088	0.082					24	81.216	59.2	127.3	395.28	116.4	46.872	34.7875	456.28	179.86		77.76	149.688	322.24	145.8
RB-MMP-Fc/SumIL2-Fc		2000				0.781	0.616	0.646		0	0	0	0	0	0	0	0	0	0	0	0	0	0	0	0	0	0	0
		200	0.733	0.82	0.727	0.793	0.747	0.739		9	46.08	45.5	79.8	133.875	71.4	87.04	88.2	68.076	74.655	112.875	57.6	51.59	75.6	93.126	105.28	73.2375	81	83.2
		20	0.711	0.796	0.773	0.569	0.557	0.609		12	89.28	8	117.895	176	93.248	148.2	117.572	107.8	88.66	168.168	27	70.272	42.9	79.36	120.819	60.1425	75.69	72.468
		2	0.475	0.597	0.588	0.215	0.206	0.263		15	119.7	0	254.184	263.12	115.128	144	186.447	116.298	105.57	229.32	10	63.916	30.24	80.886	108	63.336	79.5615	92.96
		0.2	0.209	0.322	0.333	0.121	0.127	0.137		20	145.197	0	398.475	336	172	253.935	270	122.36	121.737	346.92	0	46.7775	0	27.225	102.912	42.174	62.25	76.16
		0.02	0.133	0.137	0.137	0.074	0.073	0.077		23	198.727	0	562.32	459.244	240.12	355.32	438.48	143.264	199.98	477.9	0	29.7	0	2	87.48	30	55.6875	61.101
		0.002	0.085	0.088	0.082					27	425.5							228.072	315.827	639.744	0	55.6875	0	0	94.5	25.92	42	72.54
RB-MMP-Ra-Fc/WTIL2-Fc		1000				0.885	0.711	0.815		0	0	0	0	0							0	0	0	0
		40				0.76	0.692	0.742		10	68.634	83.549	94.116	109.609							59.4	85.68	97.3245	107.136
		1.6				0.318	0.29	0.316		13	65.6	146.16	99.045	224.68							43.381	55.5	104.904	71.775
		0.064				0.069	0.074	0.069		15	66.528	150.28	91.632	260.82							20	55.44	121.618	75.04
		100	0.415	0.636						18	93.31	171.36	126.35	348.975							20	57.35	131.67	62.93
		4	0.594	0.538						21	138.72	304.11	140.14	645.84							4.5	59.392	173.4	63.612
		0.16	0.221	0.237						25	244.125	488.735	273.372	932.64							16	93.513	377.572	97.92
		0.0064	0.076	0.079
RB(trunc)-MMP-SumIL2-Fc/Fc		1000				0.553	0.484	0.536		0	0	0	0	0							0	0	0	0
		100	0.471	0.45	0.416	0.556	0.51	0.515		11	65.4075	81.2	95.201	159.12							73.08	75.4515	120.428	129.96
		10	0.448	0.486	0.302	0.436	0.43	0.423		14	78.96	106.532	115.192	279.552							60.48	80.73	131.535	146.452
		1	0.353	0.441	0.319	0.14	0.134	0.128		17	55.25		103.896	353.1							31.625	49.91	116.408	154.38
		0.1	0.14	0.138	0.121	0.07	0.061	0.061		22	87.21		205.056	422.24							0	71.424	126.28	184
		0.01	0.055	0.056	0.055	0.059	0.057	0.059		26	169.2		310.365	988							0	141.255	261.63	271.084
		0.001	0.058	0.056	0.054					0					0	0	0	0							0	0	0	0
										10					59.8125	88.704	96.096	130.56							63.25	95.2	95.976	114.708
										13					92.115	120.061	141.474	207.36							60.9	99	82.076	98.55
										15					142.08	149.625	164.32	236.34							82.8	113.4	98	67.2
										19					191.73	187.765	194.48	306.562							165.87	96.39	130.688	18
										23					262.853	335.988	292.05	435							234.36	145.728	232.855	2
RB-MMP-SumIL2-Fc/Fc		1000	0.554	0.541	0.536					0	0	0	0	0							0	0	0	0	0	0	0	0
		100	0.564	0.489	0.51	0.522	0.509	0.54		11	65.4075	81.2	95.201	159.12							72.54	83.421	108.81	141.36	72.54	88.2725	116.604	123.114
		10	0.335	0.316	0.327	0.66	0.615	0.614		14	78.96	106.532	115.192	279.552							67.716	87.36	165.984	249.1	67.27	74.592	165.048	120.96
		1	0.093	0.11	0.097	0.515	0.444	0.535		17	55.25		103.896	353.1							67.89	87.36	143.325	314.423	44.415	50.085	171.644	80.325
		0.1	0.101	0.072	0.07	0.245	0.187	0.231		22	87.21		205.056	422.24							143.913	153.12	280.25	470.82	49.29	23.625	263.835	82.944
		0.01	0.075	0.073	0.065	0.096	0.077	0.094		26	169.2		310.365	988							286.7	266.76	281.232	631.408	53.94	20	311.88	167.164
Fc-SumIL2-MMP-RB/Fc		500				0.682	0.834	1.174		0	0	0	0	0	0						0	0	0	0	0
		100	1.035	0.914	1.095	0.7	0.656	1.11		9	51.59	88.2725	92.61	118.72	135.36						72.912	80.262	100.192	107.744	126.263
		20	1.073	1.247	1.443	0.692	0.676	1.009		12	71.34	99.324	117.163	163.17	159.692						50.16	82.069	108.928	99.0605	144.4
		4	0.88	0.806	1.397	0.468	0.501	0.613		15	71.4615	122.74	127.68	175.56	188.32						24.769	80.64	113.316	112	141.512
		0.8	1.201	1.156	1.432	0.111	0.119	0.184		19	87.78	151.68	180.856	238.68	266.76						10	144.768	158.4	147.6	237.675
		0.16	1.056	1.187	1.222	0.098	0.097	0.091		23	144.394	252.315	270.81	342.804	330.993						19.27	180.063	281.295	292.032	461.1
		0.032	0.659	0.531	0.381	0.097	0.097	0.091		26	221	378	420	477.477	470.475						19.866	436.025	366.63	365.04	551.04
		0.0064	0.233	0.135	0.126
		0.00128	0.132	0.107	0.105
RB-MMP-Ra-WTIL2-Fc/Fc		1000				1.179	0.996	1.158		0	0	0	0	0	0						0	0	0	0
		40				0.915	1.072	0.95		13	52.47	67.673	84.315	97.65	133.2						63	77.22	90.72	113.832
		1.6				0.135	0.168	0.122		16	46.2	82.95	126.781	117.15	189.88						52.8	84.15	102.2	186.96
		0.064				0.157	0.161	0.128		19	56.265	102.92	180.6	216.333	223.014							56.265	116.235	190.957
		100	1.054	0.996	0.987					24	108.037	262.35	319.8	396.576	466.785							123.481	271.2	403.818
		4	0.97	0.882	0.843
		0.16	0.457	0.558	0.459
		0.0064	0.064	0.073	0.106
RBD1-SumIL2-Fc/Fc		1000				0.565	0.536	0.638
		100	0.522	0.509	0.54	0.613	0.6	0.697
		10	0.66	0.615	0.614	0.517	0.546	0.653
		1	0.515	0.444	0.535	0.277	0.349	0.236
		0.1	0.245	0.187	0.231	0.079	0.082	0.077
		0.01	0.096	0.077	0.094	0.071	0.072	0.07
RBD2-SumIL2-Fc/Fc		1000				1.067	1.041	1.072
		40				1.083	1.047	1.108
		1.6				0.785	0.839	0.723
		0.064				0.128	0.155	0.131
		100	0.955	0.93	0.87
		4	0.956	0.898	0.807
		0.16	0.37	0.43	0.366
		0.0064	0.073	0.067	0.063

## Sheet: Figure 2
2B. IL2 Reporter Cell Binding
IL2 Added (ng)	SumIL2-Fc MFI				ProIL2 MFI
50000		139605	113760			140803	107295
5000	125950	144292	102612	129965	100800	97389	75544
500	103452	100581	81780	165348	58340	40185	43090
50	56380	37466	59140	144992	11964	7493	22498
5	18417	9390	35321	89432	3894	2847	7388
0.5	4348	3313	19871	38262	2618		5746
0.05	2867		10041	23989	2435		4098
0.005	2684		7156	16955	2471		3046
2C. IL2 Reporter Assay
IL2 Added (ng)	SumIL2-Fc OD			ProIL2 OD
2000				0.781	0.616	0.646
200	0.733	0.82	0.727	0.793	0.747	0.739
20	0.711	0.796	0.773	0.569	0.557	0.609
2	0.475	0.597	0.588	0.215	0.206	0.263
0.2	0.209	0.322	0.333	0.121	0.127	0.137
0.02	0.133	0.137	0.137	0.074	0.073	0.077
0.002	0.085	0.088	0.082
2D. In Vitro MMP Cleavage
Hours Incubated	% Cleaved Protein
0	0	0	0
1	37.1742	32.6706	45.2433
4	72.117	66.3934	68.492
2E. Cleaved ProIL2 IL2 Reporter Assay
IL2 Added (ng)	SumIL2-Fc OD						ProIL2 OD						Cleaved ProIL2 OD
100	0.521	0.522	0.494	0.256	0.312	0.422							0.501	0.538	0.5	0.388	0.271	0.346
4	0.467	0.439	0.436	0.444	0.434	0.385							0.438	0.456	0.454	0.3	0.261	0.295
0.16	0.189	0.186	0.169	0.199	0.167	0.119							0.173	0.177	0.175	0.151	0.13	0.131
0.0064	0.105	0.1	0.1	0.066	0.077	0.069							0.1	0.119	0.091	0.067	0.066	0.063
1000							0.559	0.554	0.562	0.393	0.427	0.46
40							0.486	0.526	0.568	0.414	0.455	0.464
1.6							0.133	0.166	0.162	0.14	0.149	0.172
0.064							0.067	0.07	0.073	0.124	0.122	0.123

## Sheet: Figure 3
3A. Serum Half Life
Hours post treatment	Serum [SumIL2-Fc] (ng/mL)				Serum [ProIL2] (ng/mL)
1	3238.24	3767.65	4752.94	4282.35	5752.94	4988.24	4826.47	4429.41
2	4708.82	5870.59	6282.35	6355.88	6400	5885.29	6120.59	5047.06
4	4532.35	5605.88	5517.65	6723.53	6502.94	5988.24	6120.59	5326.47
12	4047.06	4473.53	5591.18	5664.71	6076.47	5841.18	5679.41	4708.82
24	1708.82	2914.71	3414.71	3914.71	3900	3605.88	3694.12	3561.76
36	1488.24	1708.82	1650	2120.59	2429.41	2061.76	2135.29	1826.47
48	651.515	590.909	1007.58	871.212	598.485	750	825.758	878.788
0.25	324.627	167.91	197.761	440.299	108.209	149.254	171.642	123.134
1	2188.46	1765.38	1438.46	2784.62	2784.62	3342.31	3034.62	3380.77
4	1803.85	1303.85	2150	2073.08	3169.23	3746.15	3803.85	3765.38
12	1707.69	1207.69	2207.69	2476.92	1746.15	2169.23	3130.77	3553.85
24	1611.54	1111.54	1534.62	553.846	1053.85	1996.15	1707.69	2015.38
48	100.746	134.328	63.4328	197.761	238.806	216.418	235.075
80	108.209	97.0149	89.5522	100.746	175.373	130.597	179.104	227.612
3B. Tissue Biodistribution
Tissue	[ProIL2] (ng/g tissue)
Tumor	334.711	209.091	391.121	368.906	337.18	402.092	929.287	756.079
Liver	84.0909	68.1818	125	120.455	54.7872	119.681	181.915	214.894
Spleen	233.675	107.106	265.152	139.86	166.47	143.761	214.666	254.394
Lung	160.019	165.289	157.127	267.38	109.476	94.0581	152.238	181.12
3C. IFN gamma in periphery of CT26 bearing mice
Treatment	Tumor IFNg (pg/g tissue)								Liver IFNg (pg/g tissue)								Spleen IFNg (pg/g tissue)								Lung IFNg (pg/g tissue)								Serum IFNg (pg/mL serum)
PBS	61.693	305.12	85.4842	38.2818	77.3003				3.62243	1.03753	2.96203	2.38176	0	0			8.32882	10.4299	6.50471	8.21049	6.88552	2.52253			0	0	0	0.277315	0	1.51597			0	0	0.7709	0.633335	7.70669	4.86438
SumIL2-Fc	993.375	1505.31	2594.47	1930.7	774.151	302.461	1483.2		397.801	113.044	110.367	111.993	124.353	80.8915	104.906		8222	3333.83	2873.79	2863.6	4103	2312.4	2485.16		2341.09	430.318	927.316	401.555	478.286	539.104	709.419		1269.66	930.691	903.3	1056.54	66.2011	437.887	513.937
ProIL2	1643.34	305.662	1731.25	752.282	1514.11	5256.31	3560.78		97.6403	93.0707	85.2687	95.448	47.6839	95.9422	76.5114	80.6255	3240.57	2153.22	1905.56	2520.56	1410.81	2858.47	1752.67	2166.06	590.408	799.277	318.889	279.989	436.952	263.832	158.963		835.477	532.676	172.168	344.337	166.828	235.434	316.065
WTIL2-Fc	389.151	830.82	102.994	113.268	423.525	313.975			121.379	219.924	111.259	246.866	152.093	179.707			1637.54	1725.48	2457.23	2282.81	2014.05	2604.12			343.347	248.204	295.241	494.287	208.714	465.73			924.851	628.332	705.915	101.538	645.541	599.29
3D. IFN gamma in periphery of non-tumor bearing mice
Treatment	Liver IFNg (pg/g tissue)								Spleen IFNg (pg/g tissue)								Lung IFNg (pg/g tissue)								Serum IFNg (pg/mL serum)
PBS	3.31728	0	0	0.458026	0.709325				0	0	0	2.88166	0				0	0.360735	0	1.0452	0				0	0	0	0	0
SumIL2-Fc	150.673	121.053	41.7503	45.8216	42.0769	45.1379	21.7745		2794.55	2198.39	1123.61	1819.84	1863.85	2058.41	2027.96		1258.76	409.687	215.653	216.237	134.94	228.127	221.718		209.553	174.037	115.482	234.819	200.433	361.13	223.525
ProIL2	41.7503	102.057	133.101	92.2921	21.6342	22.9123	16.6928	23.5275	822.699	681.594	804.589	1076.28	1170.26	912.102	747.412	1035.09	80.5557	50.9284	112.929	823.36	64.2147	69.1296	47.7241	69.4497	167.505	35.6902	81.0845	364.595	139.936	187.743	91.8225	98.1312
3E. IL-6 in periphery of CT26 bearing mice
Treatment	Tumor IL-6 (pg/g tissue)								Spleen IL-6 (pg/g tissue)								Lung IL-6 (pg/g tissue)
PBS	281.447	241.853	69.5189	86.2951	287.378	572.859			0.154598	42.3904	6.23083	4.65468	0	0			20.8245	58.5919	3.15814	6.12358	82.8312	37.1542
SumIL2-Fc	204.502	574.956	459.614	570.204	761.482	285.543	237.11		598.054	450.875	348.252	333.608	571.206	389.356	254.396		789.023	695.738	600.148	160.823	204.588	184.531	121.536
ProIL2	310.033	230.058	384.509	400.676	1017.78	1320.24	2836.49		660.15	293.25	78.7003	117.595	166.614	226.257	102.541	254.137	500.335	342.092	243.982	99.1101	56.9288		13.5583	127.658
WTIL2-Fc	186.783	79.4559	61.9244	563.887	2017.86	170.934			121.496	44.615	89.9146	165.906	149.561	254.196			160.683	49.441	31.1114	574.45	355.139	258.903
3F. IL-6 in periphery of non-tumor bearing mice
Treatment	Spleen IL-6 (pg/g tissue)								Lung IL-6 (pg/g tissue)
PBS	0	0	0	0	0				0	0	0	0	0
SumIL2-Fc	255.454	142.009	71.7396	230.934	274.371	255.15	299.91		149.639	58.0683	70.8028	247.19	81.013	231.612	105.748
ProIL2	60.3106	148.688	159.823	111.434	155.965	97.1288	67.9173	115.593	22.2519	5.61537	23.4012	83.5312	17.4547	19.7103	24.1323	144.403
3G. %Cleaved ProIL2 vs Uncleaved ProIL2 in Tissue
Tissue	%Cleaved ProIL2/Total ProIL2 in Tissue
Tumor	59.9526	65.047	57.8194	22.9211	67.5	47.1	70.971	61.3
Liver	7.15397	7.75317	6.68724	1.11111	19.1	0	8.1	7.2
Spleen	21.981	20.1538	10.1695	9.22131	23.4765	26.3	53.5	45.7542
Lung	9.98767	10.8696	2.4	22.6594	13.4268	57.0039	48.6487	36.4
3H. %Cleaved ProIL2 in Tissues Across Mouse
Tissue	%Cleaved ProIL2/Total Cleaved ProIL2 in All Tissues
Tumor	84.0741	80.921	84.6512	60.9756	88.4947	77.9365	93.9937	74.9056
Liver	2.77778	6.57895	5.81395	0.813008	1.2938	0	1.64618	0.419471
Spleen	9.62963	6.25	6.97674	5.28455	8.30586	4.17349	3.52753	3.17042
Lung	3.51852	6.25	2.55814	32.9268	1.90559	17.89	0.832552	21.5045

## Sheet: Figure 4, Supp Fig 5
4A. Dose Response of SumIL2-Fc and ProIL2
Treatment	Days post tumor inoculation	MC38 Tumor Volume
PBS	0	0	0	0	0	0	0	0	0	0	0
	9	46.08	45.5	79.8	133.875	71.4	87.04	88.2	68.076	74.655	112.875
	12	89.28	8	117.895	176	93.248	148.2	117.572	107.8	88.66	168.168
	15	119.7	0	254.184	263.12	115.128	144	186.447	116.298	105.57	229.32
	20	145.197	0	398.475	336	172	253.935	270	122.36	121.737	346.92
	23	198.727	0	562.32	459.244	240.12	355.32	438.48	143.264	199.98	477.9
	27	425.5							228.072	315.827	639.744
12 pmol ProIL2	0	0	0	0	0	0	0
	9	48.36	56.869	80.2125	112.7	75.92	106.032
	12	70.992	72.9	99.792	165.438	129.6	136.8
	15	92.752	74.4	153.252	231.84	167.2	178.164
	20	113.76	68.992	268.8	285.12	207.68	288
	23	202.8	81	314.237	473.088	296.4	395.751
	27	259.038				491.782	536.25
12 pmol SumIL2-Fc	0	0	0	0	0	0	0
	9	47.763	52.3625	78.588	125.99	75.24	109.224
	12	54.404	59.28	111.825	153.621	98.736	142.044
	15	82.6875	61.875	193.125	271.201	93.6	188.1
	20	110.16	54.375	244.8	339.84	111.6	230.85
	23	193.183	113.22	368.832	560.56	164.22	363.069
	27	300.105				284.625	519.8
60 pmol ProIL2	0	0	0	0	0	0	0	0	0
	9	56.16	58.646	74.784	93.24	100.98	72.124	78.96	103.802
	12	75.628	53.75	61.56	120.412	130.2	88.06	118.014	121.5
	15	81.548	60.48	58.812	174.8	163.71	101.898	89.5375	125.02
	20	81.77	63.882	30	254.718	278.3	178.36	111.562	129.168
	23	131.25	77.805	4.5	246.4	316.71	241.68	155.8	212.5
	27	160	133.28	2	476.56	520.695	332.64	254.25	346.492
60 pmol SumIL2-Fc	0	0	0	0	0	0	0	0	0
	9	50.112	65.1	72	91.8	100.4	71.04	78.54	100.8
	12	46.8255	70.08	57.75	81.396	106.272	82.1975	95.095	132.164
	15	52.731	74.1	68.82	85.995	129.22	105.944	59.926	175.255
	20	16	67.71	44.361	38.5	119.68	137.428	114.345	271.4
	23	2	61.44	57.2	24.75	164.65	221.85	167.024	377.625
	27	0	119.14	116.44	45	307.4	293.02	253.344	599.313
300 pmol ProIL2	0	0	0	0	0	0	0	0	0
	9	57.6	51.59	75.6	93.126	105.28	73.2375	81	83.2
	12	27	70.272	42.9	79.36	120.819	60.1425	75.69	72.468
	15	10	63.916	30.24	80.886	108	63.336	79.5615	92.96
	20	0	46.7775	0	27.225	102.912	42.174	62.25	76.16
	23	0	29.7	0	2	87.48	30	55.6875	61.101
	27	0	55.6875	0	0	94.5	25.92	42	72.54
300 pmol SumIL2-Fc	0	0	0	0	0	0	0	0	0
	9	56.94	66.576	77.6475	82.875	98.604	73.26	80.852	82.875
	12	43.55	67.89	47.52	83.07	113.4	63.24	71.253	81.77
	15	42.612	56.658	44.226	75.922	107.1	49	81.405	81.84
	20	20	12	15	27	91.12	25.714	37.674	36.936
	23	2	0	0	4.5	63.104	37.1	42.432	4.5
	27	0	0	0	0	92.796	55.08	41.25	0
600 pmol ProIL2	0	0	0	0	0	0	0	0
	9	62.64	43.2	79.808	121.737	73.5	79.36	84.39
	12	49.41	50.508	75.6	116.622	61.32	87.696	92.07
	15	61.38	47.736	66.6855	115.255	71.288	74.958	110.434
	20	22	12	6.75	105.525	54.6	85.932	76.26
	23	12	20	0	173.143	68.985	90.405	86.32
	27	12				72.726	140.6	111.078
600 pmol SumIL2-Fc	0	0	0	0	0	0	0	0
	9	59.508	79.2	86.7	87.04	73.78	79.254	85.248
	12	39.875	82.544	78.812	69.12	51.84	83.0375	44
	15	36	106.216	100.32	75.6	55.696	117.04	47.25
	20	0	63.042	96.7365	23	28.4625	83.3	22
	23	0	29.15	72.15	2	20	69.296	4.5
	27	0				0	45.136	0
4B. Dose Response Body Weight
	Days post treatment	%Initial Body Weight
PBS	3	103.867	98.4772	104.487	94.4444	102.222	99.0196	97.3118	105.65	103.593	109.942
	6	104.972	96.4467	107.692	99.0741	100	101.471	98.3871	106.215	105.389	109.942
	11	103.867	98.4772	111.538	96.7593	100	97.549	97.8495	104.52	108.982	108.772
	14	104.972	101.523	119.872	100	97.7778	103.922	100	106.215	108.982	114.035
300 pmol ProIL2	3	106.044	93.1429	93.3702	91.9811	96.2963	102.762	100	99.4118	106.509	100	102.976	102.174
	6	102.198	102.286	96.6851	99.0566	102.646	104.972	103.448	108.235	95.858	98.0392	102.976	103.804
	11	102.198	100	98.895	97.6415	105.82	104.972	102.299	107.059	89.9408	93.4641	104.762	103.804
	14	102.747	106.286	99.4475	98.5849	104.762	104.972					104.762	100.543
300 pmol SumIL2-Fc	3	95.5128	88.9474	89.604	91.7051	90.5263	99.4186	96.6102	93.4911	96.648	96.2963	99.4118	97.861
	6	104.487	102.632	95.5446	96.7742	101.053	104.651	104.52	105.325	96.648	112.963	104.706	102.674
	11	105.769	98.9474	97.0297	92.1659	94.2105	102.907	101.13	100.592	89.9441	103.086	101.765	100.535
	14	104.487	97.8947	95.5446	92.1659	93.1579	101.744					100	102.139
600 pmol ProIL2	3	94.7059	89.4737	89.1892	90.3743	98.8889	98.913	100
	6	107.059	105.263	101.622	100	106.667	104.891	108.377
	11	102.353	106.316	103.784	100.535	106.111	109.239	104.712
	14	103.529				103.333	105.978	106.283
600 pmol SumIL2-Fc	3	88.5246	87.5648	86.4407	87.1345	91.8033	93.2292	92.0455
	6	106.557	97.4093	97.7401	102.339	103.825	100.521	104.545
	11	101.093	94.8187	101.13	101.754	102.732	98.4375	103.409
	14	103.279	95.3368	101.13	106.433	103.825	98.9583	102.273
4C-D. Serum Cytokine Levels
	Treatment	Serum [IFNg] (pg/g tissue)
	PBS	0	0	0	0	0	0	0	0	0	0
	SumIL2-Fc	2785.91	2332.63	1762.77	1790.07	2876.94	2494.71	1578.48
	ProIL2	826.959	1537.08	1636.94	1102.33	822.42	936.682	1600.22
	Treatment	Serum [MCP-1] (pg/g tissue)
	PBS	2.87005	2.79687	10.3814	7.07066	0	0	8.26278	0	3.44559	6.08365
	SumIL2-Fc	291.862	522.031	369.186	372.147	427.306	445.15	581.166
	ProIL2	37.2689	149.276	84.5363	189.474	175.425	105.916	133.245
4E-F. Serum ALT/AST Levels (Trimmed top/bottom outliers for statistics)
	Treatment	Serum ALT (U/L)
	PBS	12	14	8	89		11	14	10	12
	SumIL2-Fc	107	43	48			27	18	26	35	22	30
	ProIL2	18	82	24	24	20	14	21	21	21	21	18
	WTIL2-Fc	25	16	20			21	17	27	21
	Treatment	Serum AST (U/L)
	PBS	42	85	64	186		57	73	61	49
	SumIL2-Fc	281	131	93			77	61	134	70	167	233
	ProIL2	85	240	69	99	69	46	66	69	78	408	185
	WTIL2-Fc	76	65	90			72	41	57	77
4G. Pulmonary Wet Weight (Trimmed top/bottom outliers for statistics)
	Treatment	Pulmonary Wet Weight (mg)
	PBS	88	78	91	85		128	128	110	92
	SumIL2-Fc	134	279	163			229	252	215	357	198	231
	ProIL2	195	146	177	168	149	197	179	234	214	157	184
	WTIL2-Fc	134	138	143			162	179	145	163

## Sheet: Figure 5
5A-C. Lymphocytes in Tumor
	Number of CD8+/CD3+/CD45+ T Cells Recorded
Treatment	Sample 1	Sample 2	Sample 3	Sample 4	Sample 5	Sample 6	Sample 7	Sample 8	Sample 9
PBS	29	23	104	23		38	63	50	30
SumIL2-Fc	5243	2328	443			83	739	182	220
ProIL2	576	1034	1668	610	1396	1442	321	654	462
	Number of Foxp3+/CD3+/CD45+ Cells Recorded (Paired with Above)
Treatment	Sample 1	Sample 2	Sample 3	Sample 4	Sample 5	Sample 6	Sample 7	Sample 8	Sample 9
PBS	769	1359	747	248		595	253	164	214
SumIL2-Fc	176	217	677			300	49	39	16
ProIL2	295	583	227	164	441	191	146	25	67
	Number of CD3+/CD45+ Cells Recorded (Paired with Above)
Treatment	Sample 1	Sample 2	Sample 3	Sample 4	Sample 5	Sample 6	Sample 7	Sample 8	Sample 9
PBS	5856	11594	10082	6041		6723	3899	3999	5124
SumIL2-Fc	10116	8133	7351			4992	9103	3015	5750
ProIL2	4073	8108	6061	5151	9411	8154	6561	3224	10065
5D. ELISPOT
Treatment	Number of Spots
PBS (+ OVA)	1	0	69	1	5	0	2	25	0	0	0	0
ProIL2 (+ OVA)	68	47	6	28	126	102	17		39	51	4	23
SumIL2-Fc (+OVA)							150	33	115	328	54	30
PBS (- OVA)									0	0	0	0
ProIL2 (- OVA)									9	19	0	1
SumIL2-Fc (-OVA)							46	8	21	53	23	8
Treatment	Number of Cells added (x 10^5)
PBS (+ OVA)	0.6	1.5	5	2.4	3.9	1.5	6.6	4.2	1	2.1	0.8	3
ProIL2 (+ OVA)	5	4.4	5	5	5	5	4.4		4	5	2	5
SumIL2-Fc (+OVA)							5	5	5	5	5	4
PBS (- OVA)									1	2.1	0.8	3
ProIL2 (- OVA)									4	5	2	5
SumIL2-Fc (-OVA)							5	5	5	5	5	4
5E, Figure S7L. Tetramer+ CD8+ T cells
Treatment	Number of Tetramer+ CD8+ T cells
PBS	9	12	155	2368	773	445		10	5	5	10
ProIL2	307	900	43	12172	3039	3897	7802	59	26	34	143
SumIL2-Fc						32	101		143	236	108
Treatment	Number of CD3+ T cells
PBS	4560	8999	12479	5336	3122	2269		1242	903	939	1146
ProIL2	20330	19609	7338	23795	15615	8160	16119	5263	1866	2809	10982
SumIL2-Fc						1618	10595		13597	20417	11796

## Sheet: Figure 6, Supp Fig 8
6A, S8A-B. PDL1+ CD45+/PDL1+ CD45-
Treatment	Number of PDL1+/CD45+ Cells Recorded
PBS	781	772	784	870	5257	2702	3525	2990	26	389	435	134	1774	1341	1755	938
ProIL2	808	806	777	836	5962	5624	5079	2985	2270	6569	13535	10560	1570	8484	1329	979
Treatment	Number of PDL1+/CD45- Cells Recorded (Paired with above)
PBS	9090	14747	7883	6594	18619	26221	42493	93442	500	403	500	500	13167	20210	13136	9230
ProIL2	4767	4119	6712	3982	30198	13219	15270	31868	3709	6848	11195	3234	9541	78545	5565	7885
Treatment	Number of Live Cells Recorded (Paired with above)
PBS	140453	126552	31525	19044	124366	84113	88221	148995	32157	47158	58703	88136	281089	361041	359368	404122
ProIL2	30320	31613	41064	38240	119956	73253	93914	118351	34427	64999	93639	28041	42524	350193	159465	187830
6B, S8C-E. MFI of PDL1+ cells
Treatment	MFI of PDL1-/CD45+ Cells
PBS	5454	5737	6062	6005	7418	7132	7329	6897	4137	4223	4986	4484
ProIL2	5635	6391	6242	6463	6345	6016	5999	4604	4662	3579	2349	3660
Treatment	MFI of PDL1+/CD45+ Cells (Paired with above)
PBS	25965	28582	30475	38168	54295	62805	64053	55609	14461	23518.5	23604	19084
ProIL2	58692	66577	62317	68747	87169	86561	97514	71056	61977	48951	40632	54073
Treatment	MFI of PDL1-/CD45- Cells (Paired with above)
PBS	438	493	561	415	686	496	749	785	621	599	620	496
ProIL2	730	655	572	667	940	1134	1122	1258	1020	912	942	699
Treatment	MFI of PDL1+/CD45- Cells (Paired with above)
PBS	4090.3	7416	7915.8	4579	6975	4719	5350	7401	10437	12782	18202	8269
ProIL2	21959	16649	7493	25625	25223	34616	17861	26373	21034	36886	36402	12725
6C, S8F-I. PDL1 Combination Therapy Tumor Growth
Treatment	Days post tumor inoculation	B16 Tumor Volume
PBS	0	0	0	0	0	0	0	0	0	0	0	0	0
	9	24.909	26.015	51.688	27.9	36.864	37.18	115.005	24.64	37.5	48.125	95.37	88.32
	12	32.718	72.504	142.006	81.585	58.8	65.45	277.344	34.132	60.9	172.272	96.39	161.499
	15	57.855	154.16	317.205	146.88	179.826	184	534.072	87.516	102.102	393.766	216.832	248.4
	18	133.38	282	578.816	443.415	480.85	426.195		209.88	199.8	712.08	529.75	504.9
	21	314.6	522.56	756.86									895.05
aPDL1	0	0	0	0	0	0	0	0	0	0	0	0	0	0
	9	32.43	32.64	54.6	24	37.4	38.016	116.795	24	43.2745	44.88	57.456	92.8	67.89
	12	116.2	53.65	140.6	36.4	84.987	87.696	267.9	84.546	106.92	152.796	90.396	194.04	135
	15	193.2	80.535	194.94	64.8375	145.728	174.3	474.24	202.4	263.952	335.16	157.358	458.388	113.12
	18	317.746	134.32	287.679	186.3	353.632			378.75	592.9	892.5	240.672	966.144	90.2
	21	697.5	233.7	502.425										260.496
ProIL2	0	0	0	0	0	0	0	0	0	0	0	0	0
	9	26.676	28.917	63.2555	35.75	41.25	50.544	80.784	35.152	42.9	45.5	76.923	66.96
	12	30.682	2	78.4	51.156	47.25	77.894	132.478	36	59.892	47.125	90.3495	86.4
	15	30.9375	2	87.945	91.008	77.5005	91.656	159.6	81	112.144	68.6565	146.16	100.936
	18	20.25	0	113.458	314.28	235.463	341	292.5	123.552	288.998	102.884	261.97	187.616
	21	42	0	308.016	493.857	521.088	429	399.84	533.655	830.984	198	850.85	369.6
aPDL1 + ProIL2	0	0	0	0	0	0	0	0	0	0	0	0	0	0
	9	17.625	24.705	45.771	68.324	28.8	42	54.404	80.352	28.853	48.399	52.704	73.44	78.21
	12	2	31.944	28.98	72.352	29.568	51.408	34.32	73.528	32.712	74.52	35.28	92.232	71.05
	15	2	29.4975	33.6375	29.25	21	56.1	20	86.67	63	40.81	38.304	145.782	69.825
	18	0	31.05	59.0625	27.6	35.1	150.328	4.5	220.78	143.167	92.88	52.5	188.16	91.575
	21	0	65.52	36.8	100.8	67.734	323.988	16	371.07	494.34	437.25	123.84	230.58	162
6D. PDL1 Combination Therapy Body Weight
Treatment	Days post treatment	% Initial Body Weight
PBS	0	100	100	100	100	100	100	100	100	100	100	100	100
	3	101.105	98.7654	98.9899	100.543	100.581	103.333	100.575	100	100	104.918	102.793	88.3333
	6	103.315	103.086	102.525	101.087	104.651	106.667	109.195	103.743	101.896	106.557	101.676	88.3333
	9	108.287	108.025	104.545	108.696	99.4186	95	120.115	100.535	101.896	116.94	110.056	105.556
aPDL1	0	100	100	100	100	100	100	100	100	100	100	100	100	100
	3	95.2381	100.546	102.913	98.8235	103.518	101.734	100.535	98.8571	103.158	102.688	104.301	109.884	93.8889
	6	97.8836	105.464	105.825	104.118	103.015	106.936	96.7914	101.714	100.526	111.29	106.989	113.372	100
	9	103.175	104.918	107.282	104.706	108.04			104	107.895	116.129	119.892	126.163	102.222
ProIL2	0	100	100	100	100	100	100	100	100	100	100	100	100
	3	96.1538	94.152	100	100.575	101.17	97.8261	103.488	98.8701	102.273	97.8022	101.124	92.0398
	6	97.8022	105.263	106.707	107.471	107.602	102.717	108.14	101.13	103.182	101.099	100.562	97.0149
	9	106.593	111.111	109.756	106.897	111.111	100	109.302	103.39	99.0909	102.747	103.933	99.5025
aPDL1 + ProIL2	0	100	100	100	100	100	100	100	100	100	100	100	100	100
	3	95.1087	94.5455	100	97.3118	103.125	104.321	101.176	99.4475	95.2632	101.02	95.1351	96.8085	93.75
	6	103.261	98.1818	101.087	102.151	115	108.025	105.882	102.762	93.6842	89.2857	90.8108	93.617	101.705
	9	106.522	105.455	110.87	105.914	111.25	110.494	101.765	106.63	102.105	107.143	100.541	98.9362	106.25
6E. PDL1 Combination Therapy Survival
	Treatment	Day of Death Post Treatment
	PBS	9	10	10	13	10	12	13	13
	aPDL1	9	9	11	14
	ProIL2	12	12	16	18	15	15	15	17
	aPDL1 + ProIL2	12	13	18	18	19	20	21	21

## Sheet: Figure 7
7A-B. Metastatic Nodules and Colonies
	Number of Nodules
Treatment
PBS	22	58	18	35	6	41	8	10	15	39	4	12	8
ProIL2	27	62	9	21	3	4	3	4	10	52	8	25	18	16
Surgery	14	16	24	56	7	37	50	12	8	81
ProIL2 + Surgery	0	0	0	0	0	0	0	0	0	23	0	0	0	0
FTY + Surgery	75	25	42	43	3	9	0	38
ProIL2 + FTY + Surgery	16	25	0	72	0	60	14	5
	Number of Colonies
Treatment
PBS	21	108	85	12	80	1024	143	26	504	596	5	47	212
ProIL2	44	143	0	54	62	18	178	17	1786	52	1061	508	520
Surgery	108	0	51	100	0	232	256	16	12	320
ProIL2 + Surgery	0	0	0	0	0	0	62	0	0	0	0
FTY + Surgery	124	156	140	304	13	36	2	212
ProIL2 + FTY + Surgery	2	56	0	260	3	152	181	13
7C. Survival
Treatment	Day of Death Post Treatment
PBS	25	34	37	39	27	30	33	38	45
ProIL2	33	36	38	42	29	30	31	35	40
Surgery	37	38	38	48	62	30	35	46	51	(Survive)
ProIL2 + Surgery	26	(Survive)	(Survive)	(Survive)	(Survive)	29	(Survive)	(Survive)	(Survive)	(Survive)
7D. 4T1 Rechallenge
Group	Days post tumor rechallenge	4T1 Tumor Volume
Naïve	0	0	0	0	0	0	0	0	0
	6	27.6	44.8	28.62
	10	72.45	85.12	79.205	36.036	50.232	53.816	60.75	74.5875
	13	144.32	109.668	147.518	60.6375	67.452	60.112	90.3	95.625
	16	180.4	134.48	177.284	85.914	101.68	83.23	167.7	133.32
	20	247.408	203.089	243.8	143.208	180.044	145.6	237.36	192.326
ProIL2 + Surgery	0	0	0	0	0	0	0	0	0
	6	4.5	43.2	39.375	36	44.275	24	56.16	59.94
	10	0	65.52	25	16	52.78	2	99.789	53
	13	0	96.876	2	4.5	6.75	0	198.288	15
	16	0	130.416	0	0	0	0	227.032	0

## Sheet: Supp Fig 1
S1A. PBS vs ProIL2 Homodimer Tumor Growth
Treatment	Days post tumor inoculation	MC38 Tumor Volume
PBS	0	0	0	0	0	0	0	0	0
	8	43.68	52.693	59.76	51	58	71.04	76.8	96.492
	11	51.0125	64.974	61.49	85.6975	76.545	63.9	56.8215	161.7
	14	84.816	73.458	93.852	152.653	59.85	93.6	99.636	293.25
	17	56.064	48.16	98.728	212.695	89.76	60.48	39	289.988
	22	64.1625	44.52	103.984	289.433	77.91	39.432	37.8125	416.64
	24	81.216	59.2	127.3	395.28	116.4	46.872	34.7875	456.28
ProIL2	0	0	0	0	0
Homodimer	8	60.9	63.18	79.464	81.6075
	11	80.91	81.9	116.352	103.397
	14	103.2	87.932	273.35	145.18
	17	40.425	86.45	311.19	145.6
	22	74.385	127.205	245.693	111.69
	24	77.76	149.688	322.24	145.8
S1B. ProIL2 WT Fc vs no ADCC Fc Tumor Growth
Treatment	Days post tumor inoculation	B16 Tumor Volume
PBS	0	0	0	0	0
	8	30.096	50.2605	69.3	133.57
	12	72.9	149.38	246.792	292.32
	15	141.645	368.3	639.45	554.61
	18	448.804	603.26	1202.71	1035.72
ProIL2	0	0	0	0	0
No ADCC Fc	8	40.5	54.325	79.002	113.4
	12	89.28	77.6475	141.255	101.184
	15	158.4	100.572	103.6	173.4
	18	487.63	303.072	292.248	255.528
	21	735.488	700.8	657	702
ProIL2	0	0	0	0	0
WT Fc	8	49.2	66.15	82.688	86.724
	12	86.925	81.3905	160.512	131.838
	15	122.148	146.261	188.6	100.145
	18	214.32	206.36	282.15	366.12
	21	331.35	448	425.619	372.945
S1C. ProIL2 WT Fc vs no ADCC Fc Body Weight
Treatment	Days post treatment	% Initial Body Weight
	0	100	100	100	100
	3	103.165	102.041	105.682	104.348
	6	104.43	96.9388	103.409	108.075
	9	112.025	85.7143	99.4318	109.938
ProIL2	0	100	100	100	100
No ADCC Fc	3	92.4855	97.546	99.4118	100
	6	104.624	107.362	78.2353	105.357
	9	104.046	106.135	88.8235	105.357
ProIL2	0	100	100	100	100
WT Fc	3	100	99.4118	106.509	100
	6	103.448	108.235	95.858	98.0392
	9	102.299	107.059	89.9408	93.4641
S1C-E. Serum Cytokine Levels
	Treatment	Serum [IFNg] (pg/g tissue)
	PBS	2.87005	2.79687	10.3814	7.07066
	ProIL2, No ADCC Fc	1345.17	748.022	901.365	897.534
	ProIL2, WT Fc	428.876	301.13	250.882
	Treatment	Serum [MCP-1] (pg/g tissue)
	PBS	0	0	0	0
	ProIL2, No ADCC Fc	1817.37	2136.31	1765.69	965.089
	ProIL2, WT Fc	956.514	1135.23	806.376

## Sheet: Supp Fig 2
S2B. IL2 Reporter Assay for 4 month old ProIL2 and WTIL2-Fc
IL2 Added (ng)	SumIL2-Fc OD			ProIL2 OD			ProIL2 4 months OD			ProIL2, cleaved OD			ProIL2 4 months, cleaved OD
100	0.305	0.302	0.312							0.353	0.299	0.363	0.307	0.303	0.312
4	0.32	0.277	0.256							0.352	0.285	0.354	0.293	0.301	0.272
0.16	0.156	0.133	0.084							0.117	0.14	0.134	0.101	0.122	0.117
0.0064	0.085	0.078	0.068							0.064	0.06	0.073	0.06	0.06	0.06
1000				0.457	0.421	0.362	0.386	0.396	0.418
40				0.439	0.407	0.381	0.402	0.378	0.382
1.6				0.21	0.223	0.199	0.18	0.171	0.174
0.064				0.074	0.073	0.068	0.068	0.062	0.061
S2C. IL2 Reporter Cell Binding for WTIL2-Fc
IL2 Added (ng)	SumIL2-Fc MFI		ProIL2 MFI		WTIL2-Fc MFI
5000	319300	310777	319300	262971	185086	275371
500	247781	326922	247781	170932	154745	290610
50	144818	235949	144818	52963	103748	223513
5	54851	74996	54851	15597	41230	75447
0.5	20585	17264	20585	5876	18598	18648
0.05	2229	7193	2229	3337	7973	7308
0.005		4440		3049		4770
S2D. IL2 Reporter Assay for ProIL2, SumIL2-Fc, WTIL2-Fc, and recombinant WTIL2
IL2 Added (ng)	SumIL2-Fc OD			ProIL2 OD			WTIL2-Fc OD			Recombinant IL-2 OD
1000				0.786	0.696	0.708
100	0.732	0.732	0.753	0.772	0.75	0.714	0.692	0.732	0.768
10	0.817	0.793	0.801	0.681	0.691	0.623	0.73	0.794	0.799	0.759	0.79	0.771
1	0.727	0.69	0.696	0.365	0.385	0.355	0.614	0.643	0.686	0.819	0.754	0.736
0.1	0.377	0.334	0.383	0.103	0.116	0.137	0.271	0.297	0.295	0.535	0.537	0.491
0.01	0.107	0.087	0.109	0.076	0.079	0.078	0.113	0.086	0.079	0.184	0.177	0.157
0.001	0.072	0.074	0.074				0.067	0.065	0.068	0.081	0.07	0.067
0.0001										0.077	0.071	0.071
S2E. ProIL2 Cleavage with Individual MMPs
MMPs used	% Cleaved Protein
MMP2	52.1472
MMP9	25.9901
MMP14	6.87433
MMP2,9,14	72.0207
S2A. Uncropped SDS-PAGE of MMP Cleavage

## Sheet: Supp Fig 3
S3A. Tissue Biodistribution
Tissue	[SumIL2-Fc] (ng/g tissue)				[ProIL2] (ng/g tissue)			[WTIL2-Fc] (ng/g tissue)			[hIgG] (ng/g tissue)
Tumor	2957.89	1796.13	2537.88	2717.25	1257.1	906.818		1479.69	1938.92	813.312	1540.18	1507.58	1077.27	1255.41
Liver	330.682	296.591	271.023	170.454	151.704	134.659		219.886	209.659	223.296	351.136	291.477	201.136	296.591
Lung	867.769	588.294	538.445	546.683	246.615	164.367		506.757	327.163	521.591	920.455	449.38	464.489	611.768
Spleen	607.098	651.611	467.375	451.704	157.871	131.119		460.566	344.896	270.442	692.405	531.032	328.512	546.875
S3B. TNF alpha in periphery of CT26 bearing mice
Treatment	Tumor TNFa (pg/g tissue)								Liver TNFa (pg/g tissue)								Spleen TNFa (pg/g tissue)								Lung TNFa (pg/g tissue)								Serum TNFa (pg/mL serum)
PBS	101.987	310.741	24.9083	12.8316	73.7251				12.4268	15.4116	6.35247	7.72483	0	0			137.295	122.076	61.7448	42.1149	16.7298	15.6637			3.0496	3.59484	1.40711	0	0	0			2.33346	1.40359	18.2299	29.5015	39.9046	24.457
SumIL2-Fc	301.957	226.349	345.1	408.016	183.749	153.419	206.289		27.2715	20.8051	21.3484	13.8414	18.179	27.4004	37.8152		959.472	360.629	450.512	417.844	386.524	270.704	388.522		79.4159	26.5501	42.503	15.6105	64.5375	58.7308	92.3565		27.154	27.9887	31.5347	25.2989	12.696	31.5454	53.9483
ProIL2	419.614	187.431	153.159	162.993	236.668	472.089	506.589		12.3961	20.6358	9.15716	8.8961	21.7229	34.7439	27.4004	29.4514	682.353	395.852	281.163	266.58	379.057	423.468	172.191	359.545	52.2931	31.7061	16.2636	31.4941	26.0699	71.1231	50.3035		7.73768	30.6122	46.5875	23.9679	28.8439	42.4256
WTIL2-Fc	357.377	582.058	127.811	210.312	283.638	308.684			14.7733	24.2072	16.7841	13.289	43.6177	19.054			373.097	328.054	393.622	536.16	670.257	599.22			28.3211	26.3292	41.2518	52.176	46.7702	52.7658			38.3412	29.9237	25.5434	87.1051	60.8566	38.2966
S3C. TNF alpha in periphery of non-tumor bearing mice
Treatment	Liver TNFa (pg/g tissue)								Spleen TNFa (pg/g tissue)								Lung TNFa (pg/g tissue)								Serum TNFa (pg/mL serum)
PBS	16.4754	5.57609	7.58907	11.4647	6.18073				131.278	50.3841	1.23555	96.5605	79.6396				0	7.23229	0	10.4857	2.48719				0	0	0	16.0781	9.11618
SumIL2-Fc	12.0739	19.5084	18.112	20.0118	15.5237	14.2665	6.50749		298.161	269.399	207.995	256.491	276.594	290.521	294.227		18.6244	33.4883	9.66877	28.3328	16.9985	21.8337	14.9645		13.4289	20.9553	13.4289	34.543	19.5707	27.6498	7.0459
ProIL2	8.61269	6.58963	4.23402	8.59831	12.1658	9.9682	6.57593	7.98436	255.123	109.575	224.473	176.774	229.653	163.713	154.809	169.311	9.81416	12.8656	1.18437	8.55738	9.68125	15.1079	10.0387	13.35	15.0038	7.0635	11.4644	12.8982	23.2937	16.7334	10.1375	21.7296
S3E. %Cleaved ProIL2 vs Uncleaved ProIL2 in Tissue, Non-tumor bearing mice
Tissue	%Cleaved ProIL2/Total ProIL2 in Tissue
Liver	1.1	8.8	1.4	12.1
Spleen	20.1	16.7	15.7	39.1
Lung	20.4	8.3	18.6	33.9
S3D. Uncropped Western Blot Image of ProIL2 Cleavage

[truncated: 3 more sheets: Supp Fig 4, Supp Fig 6, Supp Fig 7]
